# Supplementary material for: PFKM‐Driven Lactate Overproduction Promotes Atrial Fibrillation via Triggering Cardiac Fibroblasts Histone Lactylation
Source: Adv Sci (Weinh). 2025 Jun 26;12(34):e00963. doi: 10.1002/advs.202500963 (PMC12442653; doi:10.1002/advs.202500963)
Supplement: Supplementary file 2 — Supporting pdf [file ADVS-12-e00963-s002.zip]

Archive with 2 entries (2 files):
- supplemental gels and images.pdf
- supplemental- animal report and verification.pdf
